# Supplementary material for: Rapid fixation of non-native alleles revealed by genome-wide SNP analysis of hybrid tiger salamanders
Source: BMC Evol Biol. 2009 Jul 24;9:176. doi: 10.1186/1471-2148-9-176 (PMC2724412; doi:10.1186/1471-2148-9-176)
Supplement: Additional file 1 — Supplementary Table S1. Spreadsheet of summary statistics by pond and by marker. [file 1471-2148-9-176-S1.xls]

## Sheet: explanation
marker	marker name
LG	Linkage group according to www.ambystoma.org
cM	recombinational distance along the linkage group
Position	recombinational distances with LG's added end-to-end
TN	Toro	sample size
TP	Toro	uncorrected mean introduced allele frequency
TM	Toro	"corrected" mean admixture proportion (introduced allele frequency with 0.5 native and 0.5 introduced alleles added to the observed counts - eliminates division by zero in Long's equations)
TF	Toro	Fis (deviation from HWE)
TPhi	Toro	Phi (signed effect size on Long's test statistic)
SN	Sycamore	sample size
SP	Sycamore	uncorrected mean introduced allele frequency
SM	Sycamore	"corrected" mean admixture proportion (introduced allele frequency with 0.5 native and 0.5 introduced alleles added to the observed counts - eliminates division by zero in Long's equations)
SF	Sycamore	Fis (deviation from HWE)
SPhi	Sycamore	Phi (signed effect size on Long's test statistic)
HN	Pond H	sample size
HP	Pond H	uncorrected mean introduced allele frequency
HM	Pond H	"corrected" mean admixture proportion (introduced allele frequency with 0.5 native and 0.5 introduced alleles added to the observed counts - eliminates division by zero in Long's equations)
HF	Pond H	Fis (deviation from HWE)
HPhi	Pond H	Phi (signed effect size on Long's test statistic)
MN	Melindy	sample size
MP	Melindy	uncorrected mean introduced allele frequency
MM	Melindy	"corrected" mean admixture proportion (introduced allele frequency with 0.5 native and 0.5 introduced alleles added to the observed counts - eliminates division by zero in Long's equations)
MF	Melindy	Fis (deviation from HWE)
MPhi	Melindy	Phi (signed effect size on Long's test statistic)
BN	Bluestone	sample size
BP	Bluestone	uncorrected mean introduced allele frequency
BM	Bluestone	"corrected" mean admixture proportion (introduced allele frequency with 0.5 native and 0.5 introduced alleles added to the observed counts - eliminates division by zero in Long's equations)
BF	Bluestone	Fis (deviation from HWE)
BPhi	Bluestone	Phi (signed effect size on Long's test statistic)
pooled.Fis	weighted average Fis
pooled.N	total sample size
total.chi	sum of HWE chi-squares
pooled.chi	chi-square for HWE on pooled data
pooled.p	p-value for chi-square for HWE on pooled data
het.chi	differenced between total.chi and pooled.chi
het.p	p-value for het.chi (4 df)

## Sheet: SLsums.txt
marker	LG	cM	Position	TN	TP	TM	TF	TPhi	SN	SP	SM	SF	SPhi	HN	HP	HM	HF	HPhi	MN	MP	MM	MF	MPhi	BN	BP	BM	BF	BPhi	pooled.Fis	pooled.N	total.chi	pooled.chi	pooled.p	het.chi	het.p
E06G08	1	160.6	160.6	52	0.403846	0.404762	-0.517665	-0.0814351	53	0.245283	0.247664	-0.0192308	-0.0561908	46	0.391304	0.392473	-0.0952381	-0.214833	54	0.0462963	0.0504587	-0.0485437	-0.0431638	40	0.5375	0.537037	0.145192	-0.0732387	-0.118908	245	15.3421	3.46408	0.0627153	11.878	0.0182816
E07A06	1	342.4	342.4	52	0.423077	0.42381	-0.0242424	-0.0672508	42	0.27381	0.276471	-0.017819	-0.0317951	38	0.605263	0.603896	-0.652174	-0.0161019	54	0.0555556	0.059633	-0.0588235	-0.0323044	41	0.658537	0.656627	0.0238095	0.097155	-0.127718	227	16.4166	3.70277	0.0543221	12.7138	0.0127624
E18A10	1	487.1	487.1	52	0.490385	0.490476	-0.346652	-0.0192933	48	0.260417	0.262887	-0.135775	-0.0432024	14	0.75	0.741379	-0.333333	0.220937	54	0.0185185	0.0229358	-0.0188679	-0.0991514	35	0.628571	0.626761	0.143357	0.0565724	-0.124193	203	9.42765	3.13104	0.0768147	6.29661	0.178065
Wnt1	1	516.1	516.1	52	0.519231	0.519048	0.0755556	0.000929055	56	0.348214	0.349558	0.0951879	0.0350719	51	0.666667	0.665049	-0.5	0.0420552	55	0.0909091	0.0945946	0.34	-0.00265409	41	0.695122	0.692771	-0.208421	0.15392	-0.0238661	255	21.6933	0.145245	0.703121	21.548	0.000246508
FoxG1b	2	87.6	924.3	52	0.5	0.5	0	-0.0125504	56	0.178571	0.181416	-0.0956522	-0.129239	51	0.627451	0.626214	-0.59375	0.00572027	55	0.0545455	0.0585586	-0.0576923	-0.033114	41	0.609756	0.608434	-0.3325	0.0265572	-0.20566	255	23.2077	10.7855	0.00102298	12.4222	0.0144728
E07G11	2	167.5	1004.2	50	0.48	0.480198	-0.0416667	-0.0270874	52	0.317308	0.319048	-0.0209134	0.0102213	41	0.658537	0.656627	-0.518519	0.0379088	54	0.0555556	0.059633	-0.0588235	-0.0323044	41	0.646341	0.644578	0.19974	0.0790574	-0.081585	238	12.9555	1.58415	0.208163	11.3713	0.0226933
Slc4a	2	235.3	1072	52	0.5	0.5	0.153846	-0.0125504	56	0.294643	0.29646	-0.245876	-0.0093831	51	0.588235	0.587379	-0.538095	-0.0290753	55	0.0272727	0.0315315	-0.0280374	-0.0745285	41	0.512195	0.512048	0.0238095	-0.106786	-0.132462	255	19.4496	4.47428	0.0344088	14.9753	0.00475264
E15A11	2	419.8	1256.5	52	0.644231	0.642857	0.286809	0.0923917	48	0.197917	0.201031	-0.115516	-0.113136	39	0.538462	0.537975	-0.238095	-0.0814905	53	0.0471698	0.0514019	-0.0495049	-0.0424096	40	0.5875	0.58642	0.123146	-0.00445125	0.0102831	232	7.86538	0.0245323	0.875538	7.84085	0.0975852
E21C08	3	23.4	1627.7	52	0.423077	0.42381	-0.10303	-0.0672508	52	0.326923	0.328571	-0.136134	0.0184525	28	0.464286	0.464912	0.138462	-0.178626	52	0.0288462	0.0333333	-0.029703	-0.0728624	32	0.484375	0.484615	0.0615836	-0.158864	-0.0376552	216	2.21973	0.30627	0.579978	1.91346	0.751672
E21A03	3	164.1	1768.4	52	0.5	0.5	-0.0769231	-0.0125504	52	0.288462	0.290476	0.0630631	-0.0152963	39	0.589744	0.588608	-0.271739	-0.0313257	53	0	0.0046729	0	-0.272891	40	0.5625	0.561728	0.136508	-0.0390093	-0.024823	236	4.13971	0.145419	0.702952	3.9943	0.406778
GNAT1	3	171.6	1775.9	52	0.317308	0.319048	0.334187	-0.150822	56	0.3125	0.314159	0.376623	0.00585468	51	0.333333	0.334951	0.470588	-0.265573	55	0.0545455	0.0585586	1	-0.033114	41	0.585366	0.584337	0.497549	-0.00735013	0.540659	255	90.1946	74.5397	5.9431e-18	15.6549	0.00351897
E15G05	3	275.6	1879.9	52	0.788462	0.785714	0.654102	0.231074	42	0.416667	0.417647	0.95102	0.100862	17	0.823529	0.814286	-0.214286	0.362799	52	0.00961539	0.0142857	-0.00970874	-0.142286	38	0.815789	0.811688	1	0.40315	0.53636	201	99.0202	57.8242	2.86624e-14	41.196	2.44806e-08
E06G04	3	280.2	1884.5	52	0.413462	0.414286	0.0880671	-0.0743048	52	0.192308	0.195238	-0.114286	-0.11598	42	0.619048	0.617647	-0.514423	-0.00200608	54	0.00925926	0.0137615	-0.00934579	-0.142843	41	0.597561	0.596386	0.13791	0.00951872	-0.0739399	241	12.9815	1.31757	0.251028	11.6639	0.0200335
E07E08	3	280.2	1884.5	49	0.408163	0.409091	0.0706897	-0.0804524	53	0.198113	0.200935	-0.128291	-0.107893	46	0.608696	0.607527	-0.460317	-0.0115943	54	0.00925926	0.0137615	-0.00934579	-0.142843	41	0.597561	0.596386	0.13791	0.00951872	-0.0796734	243	11.6487	1.54253	0.214242	10.1062	0.0386766
E06C05	3	311.8	1916.1	52	0.211538	0.214286	-0.268293	-0.26166	52	0.240385	0.242857	-0.105823	-0.061702	40	0.6	0.598765	-0.458333	-0.0209242	53	0.0188679	0.0233645	-0.0192308	-0.0987193	41	0.560976	0.560241	0.207729	-0.0407114	-0.127267	238	14.5169	3.85489	0.0496012	10.662	0.0306367
E07G02	3	322.6	1926.9	52	0.384615	0.385714	-0.625	-0.0959633	50	0.18	0.183168	-0.0840108	-0.13418	43	0.581395	0.58046	-0.337778	-0.0378627	54	0.00925926	0.0137615	-0.00934579	-0.142843	41	0.573171	0.572289	0.25228	-0.0240828	-0.172442	240	28.1856	7.13674	0.00755204	21.0488	0.000309685
ctg325	3	333.2	1937.5	52	0.394231	0.395238	-0.650794	-0.0886513	53	0.283019	0.285047	-0.115789	-0.0200979	46	0.597826	0.596774	-0.672727	-0.0216567	54	0.0740741	0.0779817	-0.08	-0.0151164	41	0.47561	0.475904	-0.0268336	-0.156692	-0.31034	246	43.9272	23.6926	1.13019e-06	20.2347	0.000448843
E06C02	3	420.7	2025	52	0.576923	0.57619	-0.0242424	0.0418534	53	0.283019	0.285047	-0.115789	-0.0200979	47	0.531915	0.531579	-0.452727	-0.0807972	54	0.0833333	0.087156	-0.0909091	-0.00799506	41	0.560976	0.560241	-0.089372	-0.0407114	-0.150806	247	11.1481	5.61735	0.0177835	5.53077	0.237038
E16G01	3	427	2031.3	51	0.666667	0.665049	0.117647	0.111477	52	0.240385	0.242857	-0.000506329	-0.061702	36	0.638889	0.636986	-0.565217	0.0188473	54	0.037037	0.0412844	-0.0384615	-0.0565293	40	0.5875	0.58642	0.0199871	-0.00445125	-0.0671742	233	12.3027	1.05138	0.305189	11.2513	0.0238801
E06C08	3	589.5	2193.8	50	0.35	0.351485	-0.362637	-0.125557	50	0.25	0.252475	-0.0133333	-0.0528702	38	0.486842	0.487013	-0.000693001	-0.133591	54	0.037037	0.0412844	-0.0384615	-0.0565293	41	0.670732	0.668675	-0.0491582	0.115628	-0.0983574	233	6.76316	2.25408	0.133262	4.50907	0.341473
E05A08	4	6.9	2282.5	51	0.803922	0.800971	-0.119512	0.253361	52	0.336538	0.338095	-0.33499	0.0265714	48	0.635417	0.634021	-0.483841	0.013311	53	0.0283019	0.0327103	-0.0291262	-0.0734391	39	0.564103	0.563291	0.270053	-0.0371679	-0.155352	243	20.6899	5.86462	0.0154482	14.8252	0.00507776
E13E02	4	242.5	2518.1	52	0.355769	0.357143	-0.04881	-0.118584	53	0.301887	0.303738	-0.253378	-0.0032224	42	0.52381	0.523529	-0.145455	-0.0926476	54	0.037037	0.0412844	-0.0384615	-0.0565293	40	0.575	0.574074	0.0792839	-0.021788	-0.0870615	241	4.74643	1.82671	0.176517	2.91972	0.571349
E07C05	4	336.6	2612.2	51	0.147059	0.150485	-0.172414	-0.366843	51	0.352941	0.354369	-0.287879	0.0405611	44	0.522727	0.522472	0.0890269	-0.0917293	54	0.0648148	0.0688073	0.541726	-0.0231174	40	0.575	0.574074	0.283887	-0.021788	0.0877123	240	25.1623	1.84643	0.1742	23.3158	0.000109495
E23C06	4	405.7	2681.3	51	1	0.995146	0	2.45323	52	1	0.995238	0	4.09437	26	1	0.990566	0	2.2981	53	1	0.995327	0	2.60131	39	1	0.993671	0	3.57817	0	221	0	0	1	0	1
E14E10	5	39.7	2854.2	51	0.715686	0.713592	0.0845536	0.154733	53	0.320755	0.32243	-0.125817	0.0130703	28	0.660714	0.657895	-0.354196	0.0474447	54	0.0185185	0.0229358	-0.0188679	-0.0991514	41	0.621951	0.620482	0.0145478	0.0438008	-0.0559294	227	4.74424	0.710078	0.399418	4.03416	0.401402
E16C07	5	112.3	2926.8	51	0.529412	0.529126	-0.652778	0.00815254	53	0.245283	0.247664	-0.0192308	-0.0561908	41	0.609756	0.608434	-0.5375	-0.0111713	54	0.101852	0.105505	-0.113402	0.00436644	41	0.560976	0.560241	0.00966184	-0.0407114	-0.25865	240	34.2951	16.0559	6.14983e-05	18.2391	0.00110811
E13E06	5	213.5	3028	52	0.471154	0.471429	0.0352505	-0.0328221	52	0.269231	0.271429	-0.172932	-0.0331685	34	0.661765	0.65942	-0.37971	0.0448264	53	0.0283019	0.0327103	-0.0291262	-0.0734391	39	0.410256	0.411392	-0.0597826	-0.254207	-0.104108	230	6.70616	2.49284	0.114365	4.21332	0.377905
HoxD8	5	227	3041.5	52	0.682692	0.680952	-0.0209134	0.123896	56	0.241071	0.243363	-0.220044	-0.0589444	51	0.578431	0.57767	-0.567994	-0.0376253	55	0.0818182	0.0855856	0.152915	-0.00903057	41	0.609756	0.608434	-0.23	0.0265572	-0.170185	255	22.6426	7.38558	0.00657488	15.2571	0.0041967
E24C03	5	294.9	3109.4	52	0.730769	0.728571	-0.172932	0.167749	41	0.304878	0.307229	-0.0933333	-0.000679045	42	0.678571	0.676471	-0.473684	0.0584326	53	0.0566038	0.0607477	-0.06	-0.0314632	40	0.5125	0.512346	0.149468	-0.107397	-0.131207	228	12.4205	3.92507	0.0475712	8.49543	0.0750258
E12G02	6	0	3137.6	52	0.528846	0.528571	0.0352505	0.00768031	52	0.278846	0.280952	-0.00413793	-0.0241334	37	0.716216	0.713333	-0.396226	0.105861	54	0.0185185	0.0229358	-0.0188679	-0.0991514	39	0.615385	0.613924	0.241667	0.0351608	-0.0198136	234	8.17127	0.0918639	0.761821	8.0794	0.0887125
E07C01	6	34.3	3171.9	49	0.520408	0.520202	-0.022111	0.00180508	52	0.211538	0.214286	-0.152993	-0.093016	43	0.662791	0.66092	-0.508772	0.041449	54	0.0555556	0.059633	-0.0588235	-0.0323044	41	0.54878	0.548193	0.162763	-0.0572664	-0.114726	239	13.6446	3.14572	0.0761262	10.4989	0.032812
E14A02	6	119.1	3256.7	52	0.451923	0.452381	-0.0481523	-0.0464584	50	0.24	0.242574	-0.20614	-0.0632275	39	0.705128	0.702532	-0.418182	0.0903729	53	0.0283019	0.0327103	-0.0291262	-0.0734391	40	0.5875	0.58642	0.123146	-0.00445125	-0.109991	234	9.71699	2.83093	0.0924648	6.88606	0.142033
E14E03	6	177.5	3315.1	52	0.384615	0.385714	-0.4625	-0.0959633	53	0.264151	0.266355	-0.0677656	-0.0376969	39	0.730769	0.727848	-0.368421	0.12115	54	0.0462963	0.0504587	-0.0485437	-0.0431638	41	0.560976	0.560241	0.00966184	-0.0407114	-0.185085	239	16.7912	8.18726	0.00421856	8.60396	0.071798
E25G07	6	251.7	3389.3	52	0.326923	0.328571	-0.398319	-0.142496	50	0.41	0.410891	-0.0334849	0.0877316	34	0.823529	0.818841	-0.214286	0.274554	52	0.0673077	0.0714286	-0.0721649	-0.0212344	40	0.5625	0.561728	0.136508	-0.0390093	-0.122653	228	10.8837	3.42996	0.0640236	7.45374	0.113767
E13A03	7	41.4	3487.6	51	0.431373	0.432039	-0.039185	-0.0617848	52	0.240385	0.242857	-0.316456	-0.061702	41	0.707317	0.704819	-0.413793	0.0908823	53	0.0283019	0.0327103	-0.0291262	-0.0734391	41	0.621951	0.620482	0.0145478	0.0438008	-0.152802	238	12.3597	5.55693	0.0184076	6.80273	0.146688
E12G10	7	120.6	3566.8	52	0.423077	0.42381	-0.181818	-0.0672508	52	0.288462	0.290476	-0.218018	-0.0152963	46	0.663043	0.66129	-0.508197	0.0404609	52	0.0384615	0.0428571	-0.04	-0.0551835	41	0.54878	0.548193	0.35976	-0.0572664	-0.129623	243	21.4605	4.08291	0.0433189	17.3776	0.00163219
E13C01	7	212.8	3659	51	0.666667	0.665049	-0.235294	0.111477	52	0.298077	0.3	-0.148917	-0.00663696	43	0.639535	0.637931	-0.563636	0.0180549	54	0.00925926	0.0137615	-0.00934579	-0.142843	40	0.575	0.574074	0.181586	-0.021788	-0.155089	240	18.9608	5.77261	0.0162779	13.1882	0.0103917
E07G10	8	15.1	3756.2	49	0.346939	0.348485	-0.53125	-0.129328	52	0.269231	0.271429	-0.075188	-0.0331685	46	0.630435	0.629032	-0.492901	0.00882425	54	0.0648148	0.0688073	0.236209	-0.0231174	40	0.5875	0.58642	-0.186331	-0.00445125	-0.196317	241	29.7005	9.28823	0.00230631	20.4123	0.000413986
E12A01	8	36.4	3777.5	47	0.595745	0.594737	0.204887	0.058282	50	0.23	0.232673	-0.0728402	-0.0739229	40	0.5875	0.58642	-0.598968	-0.0331642	54	0.0277778	0.0321101	-0.0285714	-0.0739941	39	0.653846	0.651899	-0.0762527	0.0919086	-0.0977729	230	16.8597	2.19869	0.138128	14.661	0.00545861
E21E04	8	124.2	3865.3	49	0.755102	0.752525	-0.213964	0.198113	29	0.224138	0.228814	-0.0905983	-0.102422	4	0.875	0.833333	-0.142857	0.747525	52	0.0192308	0.0238095	-0.0196078	-0.0982703	34	0.691176	0.688406	0.242148	0.15843	-0.0385095	168	4.57652	0.249141	0.617681	4.32738	0.363509
E07C09	8	148.6	3889.7	51	0.343137	0.34466	-0.348401	-0.130063	52	0.201923	0.204762	-0.133678	-0.104255	39	0.307692	0.310127	0.398148	-0.333123	54	0	0.00458716	0	-0.27288	41	0.560976	0.560241	0.108696	-0.0407114	-0.0199805	237	13.7865	0.0946152	0.75839	13.6919	0.00834613
E14G07	8	166.2	3907.3	52	0.721154	0.719048	-0.0997701	0.158472	50	0.31	0.311881	0.205236	0.00395239	38	0.421053	0.422078	0.136364	-0.201449	54	0.0925926	0.0963303	-0.102041	-0.00154847	38	0.539474	0.538961	-0.00627178	-0.0719479	0.0194269	232	3.89408	0.087558	0.767305	3.80652	0.432823
E27A03	9	5.1	4036.3	52	0.673077	0.671429	1	0.115776	52	0.288462	0.290476	0.437838	-0.0152963	42	0.940476	0.935294	-0.0632911	0.617482	54	0.148148	0.151376	1	0.0288286	41	0.560976	0.560241	0.207729	-0.0407114	0.558615	241	117.906	75.2043	4.2445e-18	42.7017	1.19327e-08
E08E02	9	59.3	4090.5	52	0.615385	0.614286	-0.38125	0.07018	49	0.306122	0.308081	-0.24902	0.000499106	41	0.658537	0.656627	-0.301587	0.0379088	54	0.0555556	0.059633	0.294118	-0.0323044	39	0.628205	0.626582	-0.0429275	0.0537637	-0.128442	235	19.0691	3.87687	0.0489556	15.1922	0.00431868
E23G06	9	136.5	4167.7	51	0.696078	0.694175	-0.343935	0.136769	51	0.284314	0.286408	-0.108172	-0.019257	26	0.711538	0.707547	-0.405405	0.116571	54	0.0185185	0.0229358	-0.0188679	-0.0991514	40	0.625	0.623457	-0.0666667	0.0486108	-0.167944	222	11.0998	6.26153	0.0123388	4.83826	0.304299
E24C02	10	6.4	4282	52	0.509615	0.509524	-0.0388457	-0.00581205	53	0.292453	0.294393	-0.139785	-0.0115791	38	0.407895	0.409091	-0.144086	-0.215671	54	0.037037	0.0412844	-0.0384615	-0.0565293	37	0.594595	0.593333	0.10303	0.00561845	-0.0562763	234	2.37563	0.741083	0.389314	1.63455	0.802569
E24A06	10	75	4350.6	52	0.442308	0.442857	0.0644678	-0.0533361	51	0.0882353	0.092233	0.634409	-0.307621	37	0.216216	0.22	0.362069	-0.491895	52	0	0.00476191	0	-0.272901	38	0.447368	0.448052	0.680672	-0.201808	0.325953	230	43.1987	24.4365	7.68006e-07	18.7623	0.000875127
E20C02	10	84.6	4360.2	52	0.25	0.252381	-0.333333	-0.216141	53	0.311321	0.313084	-0.188045	0.00498899	32	0.609375	0.607692	-0.509744	-0.0128775	54	0.0833333	0.087156	0.151515	-0.00799506	39	0.589744	0.588608	0.152174	-0.00133763	-0.128239	230	18.1095	3.78239	0.0517947	14.3271	0.00632094
E12G05	10	124.7	4400.3	52	0.442308	0.442857	1	-0.0533361	52	0.182692	0.185714	0.0340557	-0.128255	38	0.381579	0.383117	0.275128	-0.245042	54	0	0.00458716	0	-0.27288	39	0.397436	0.398734	0.0899108	-0.273631	0.288223	235	55.252	19.522	9.9449e-06	35.73	3.28834e-07
E21C06	10	156.9	4432.5	52	0.307692	0.309524	-0.354167	-0.159354	52	0.278846	0.280952	-0.00413793	-0.0241334	27	0.648148	0.645455	-0.542857	0.0326289	54	0.00925926	0.0137615	-0.00934579	-0.142843	40	0.625	0.623457	0.04	0.0486108	-0.143083	225	14.5489	4.60636	0.0318535	9.94255	0.0414066
Gnat2	11	10.3	4526.9	52	0.519231	0.519048	0.0755556	0.000929055	56	0.258929	0.261062	-0.0702119	-0.0416447	51	0.627451	0.626214	-0.509868	0.00572027	55	0.118182	0.121622	0.389374	0.0136822	41	0.670732	0.668675	0.0612795	0.115628	-0.00815006	255	22.3238	0.016938	0.896451	22.3068	0.000174113
E15C10	11	80	4596.6	52	0.115385	0.119048	0.057971	-0.435588	52	0.221154	0.22381	-0.172303	-0.0822083	39	0.628205	0.626582	-0.591837	0.00722442	54	0.0555556	0.059633	-0.0588235	-0.0323044	40	0.525	0.524691	-0.102757	-0.090311	-0.153222	237	15.9883	5.56405	0.018333	10.4243	0.0338564
E19E12	11	94.3	4610.9	52	0.682692	0.680952	-0.0209134	0.123896	41	0.256098	0.259036	0.295863	-0.0511175	24	0.729167	0.72449	-0.371429	0.146666	54	0.0277778	0.0321101	-0.0285714	-0.0739941	41	0.54878	0.548193	0.0642643	-0.0572664	0.0151913	212	7.13609	0.0489247	0.824945	7.08717	0.131353
E17E11	11	112.6	4629.2	52	0.682692	0.680952	-0.109688	0.123896	53	0.245283	0.247664	0.286538	-0.0561908	34	0.720588	0.717391	-0.387755	0.115423	54	0.0185185	0.0229358	-0.0188679	-0.0991514	39	0.564103	0.563291	-0.0427807	-0.0371679	-0.0275356	232	10.1798	0.175904	0.674917	10.0039	0.040362
CRHR1	11	120	4636.6	52	0.673077	0.671429	-0.0487395	0.115776	52	0.240385	0.242857	0.315443	-0.061702	44	0.704545	0.702247	-0.419355	0.0850002	53	0.0283019	0.0327103	-0.0291262	-0.0734391	40	0.55	0.549383	-0.111111	-0.0561487	-0.0438637	241	13.5743	0.463691	0.495904	13.1106	0.0107477
E06E11	11	136	4652.6	52	1	0.995238	0	2.45415	53	1	0.995327	0	4.09666	38	1	0.993506	0	2.34623	54	1	0.995413	0	2.60121	41	0.841463	0.837349	0.908584	0.462056	0.156521	238	33.8465	5.83071	0.0157488	28.0158	1.23811e-05
Dlx3	11	149.6	4666.2	52	0.557692	0.557143	0.142429	0.0280698	56	0.232143	0.234513	0.198569	-0.0679622	51	0.45098	0.451456	-0.187888	-0.148901	55	0.2	0.202703	0.0909091	0.0502925	41	0.5	0.5	-0.414634	-0.12334	-0.0119849	255	12.5667	0.0366275	0.848225	12.53	0.0138158
HOXB13	11	178	4694.6	52	0.471154	0.471429	-0.0419295	-0.0328221	56	0.1875	0.190265	0.120879	-0.117965	51	0.313725	0.315534	-0.00178571	-0.288091	55	0.0909091	0.0945946	0.56	-0.00265409	41	0.463415	0.463855	0.117225	-0.173549	0.157271	255	18.7213	6.30719	0.0120249	12.4141	0.0145237
E06G01	12	42.8	4793.8	52	0.528846	0.528571	-0.0419295	0.00768031	53	0.396226	0.397196	-0.104167	0.0745393	42	0.678571	0.676471	-0.473684	0.0584326	54	0.0277778	0.0321101	-0.0285714	-0.0739941	41	0.597561	0.596386	0.13791	0.00951872	-0.0970432	242	10.9142	2.27901	0.131136	8.63519	0.0708938
E14A06	12	95.3	4846.3	52	0.701923	0.7	0.0349094	0.140725	52	0.317308	0.319048	-0.0209134	0.0102213	35	0.642857	0.640845	-0.555556	0.0233932	52	0.0576923	0.0619048	-0.0612245	-0.0305886	40	0.5875	0.58642	-0.0831721	-0.00445125	-0.109209	231	11.3602	2.75503	0.096949	8.60518	0.0717625
E12G03	12	202.3	4953.3	52	0.519231	0.519048	-0.925926	0.000929055	53	0.358491	0.359813	-0.148607	0.0443618	49	0.663265	0.661616	-0.507692	0.0395337	53	0.0566038	0.0607477	-0.06	-0.0314632	41	0.45122	0.451807	0.0642643	-0.190567	-0.328413	248	58.742	26.748	2.31786e-07	31.994	1.91853e-06
E07A05	14	0	5125.7	52	0.490385	0.490476	-0.0388457	-0.0192933	51	0.264706	0.26699	-0.259259	-0.0378318	35	0.685714	0.683099	-0.458333	0.0716299	53	0.0471698	0.0514019	-0.0495049	-0.0424096	40	0.625	0.623457	0.146667	0.0486108	-0.121389	231	11.8492	3.40388	0.0650434	8.44534	0.0765615
E12C11	14	105	5230.7	51	0.95098	0.946602	-0.0515464	0.681292	52	0.538462	0.538095	-0.0833333	0.18961	44	0.863636	0.859551	-0.157895	0.325134	54	1	0.995413	0	2.60121	41	0.914634	0.909639	-0.0933333	0.768315	-0.0732902	242	1.95073	1.29989	0.254233	0.650836	0.957251
mtDNA	NA	NA	5500	52	0	0.00476191	NA	-2.63646	53	0.716981	0.714953	NA	0.366654	45	0.577778	0.576923	NA	-0.0404283	54	0.0740741	0.0779817	NA	-0.0151164	39	0.538462	0.537975	NA	-0.0726311	NA	NA	NA	NA	NA	NA	NA
